# Supplementary material for: Importance of Utilizing Non-Communicable Disease Screening Tools; Ward-Based Community Health Care Workers of South Africa Explain
Source: Int J Environ Res Public Health. 2024 Feb 24;21(3):263. doi: 10.3390/ijerph21030263 (PMC10969901; doi:10.3390/ijerph21030263)
Supplement: Supplementary file 1 [file ijerph-21-00263-s001.zip]

Archive with 1 entries (1 files):
- ijerph-2779269-supplementary.pdf
